# Supplementary material for: The EuropaBON Stakeholder Dashboard: A dynamic web application to map Europe’s biodiversity community
Source: PLoS One. 2025 Aug 13;20(8):e0329390. doi: 10.1371/journal.pone.0329390 (PMC12349692; doi:10.1371/journal.pone.0329390)
Supplement: S1 File — (JSON) [file pone.0329390.s001.json]

{
    "questions":
    [
        {
            "question": "Your firstname",
            "answer": "",
            "required": true
        },
        {
            "question": "Your lastname",
            "answer": "",
            "required": true
        },
        {
            "question": "Your email",
            "answer": "",
            "required": true
        },
        {
            "question": "Year of Birth",
            "answer": "",
            "required": true
        },
        {
            "question": "Your current occupation or workplace",
            "answer":
            [
                "Academia",
                "Citizen Science",
                "Private Industry",
                "Non-Governmental Organization",
                "Governmental Organization",
                "Other"
            ],
            "required": true
        },
        {
            "question": "Please choose your login password (min. 12 characters) for your user account.",
            "answer": "",
            "required": true
        },
        {
            "question": "Please select the name of your institution",
            "answer": "",
            "required": true
        },
        {
            "question": "Would you like to be identified as a contact person for the institution?",
            "answer":
            [
                "Yes",
                "No"
            ],
            "required": true
        },
        {
            "question": "Are you currently involved in any EU projects/infrastructures related to biodiversity monitoring?",
            "answer":
            [
                "Yes",
                "No"
            ],
            "required": true
        },
        {
            "question": "Please select which EU projects/infrastructures you are currently involved in",
            "answer":
            [
                "3DPare",
                "ActNow",
                "ADVANCE",
                "ALDA",
                "ALICE",
                "..."
            ],
            "required": true
        },
        {
            "question": "Are you currently a EuropaBON project partner?",
            "answer":
            [
                "Yes",
                "No"
            ],
            "required": true
        },
        {
            "question": "Would you like to become a EuropaBON stakeholder who actively participates in the project?",
            "answer":
            [
                "Yes",
                "No"
            ],
            "required": true
        },
        {
            "question": "Are you part of the European Environment Information and Observation Network (Eionet)?",
            "answer":
            [
                "Yes",
                "No"
            ],
            "required": true
        },
        {
            "question": "Realm studied",
            "answer":
            [
                "Terrestrial",
                "Marine",
                "Freshwater"
            ],
            "required": true
        },
        {
            "question": "What geographical scope of biodiversity is of most interest to you?",
            "answer":
            [
                "Global",
                "International",
                "National",
                "Regional",
                "Local"
            ],
            "required": true
        },
        {
            "question": "Which of these EU Directives is of most interest to your work?",
            "answer":
            [
                "Biodiversity Strategy",
                "Bioeconomy Strategy",
                "Climate Adaptation Strategy",
                "..."
            ],
            "required": true
        },
        {
            "question": "What type of data do you/your organisation monitor or collect?",
            "answer":
            [
                "Taxonomic data",
                "Genetic and/or genomic data",
                "Species distribution",
                "Biodiversity data portal",
                "Ecological status",
                "Time-series",
                "Policy or administrative data",
                "Protected areas",
                "Habitat",
                "Socio-economic",
                "My organisation does not work with biodiversity data"
            ],
            "required": true
        },
        {
            "question": "For what purpose do you/your organisation collect or monitor biodiversity data?",
            "answer":
            [
                "Modelling",
                "Ecological status and trends",
                "Spatial Analysis and mapping"
            ],
            "required": true
        },
        {
            "question": "Indicate your position in the biodiversity data flow.",
            "answer":
            [
                "Data provider",
                "Data user"
            ],
            "required": true
        },
        {
            "question": "Who do you provide data to?",
            "answer": "",
            "required": true
        },
        {
            "question": "Whose data do you consume?",
            "answer": "",
            "required": true
        }
    ]
}
