# Supplementary material for: The EuropaBON Stakeholder Dashboard: A dynamic web application to map Europe’s biodiversity community
Source: PLoS One. 2025 Aug 13;20(8):e0329390. doi: 10.1371/journal.pone.0329390 (PMC12349692; doi:10.1371/journal.pone.0329390)
Supplement: S3 File — The SQL query aggregates detailed information about the institutions, including their country, events attended, occupational sector, projects, realms, scopes, directives, EU regions, data-sharing interactions, and geographic coordinates. (SQL) [file pone.0329390.s003.sql]

SELECT A.id, A.institute, A.country,
        	C.events,
        	B.occupation,
        	GROUP_CONCAT(DISTINCT B.projects) as projects,
        	GROUP_CONCAT(DISTINCT A.realm) as realm ,
        	GROUP_CONCAT(DISTINCT A.scope) as scope,
        	GROUP_CONCAT(DISTINCT A.directive) as directive,
        	D.eu_region,
        	GROUP_CONCAT(DISTINCT B.dataposition) as dataposition,
        	GROUP_CONCAT(B.datauser) as datauser,
        	GROUP_CONCAT(B.dataprovider) as dataprovider,
        	E.lat, E.lon
    	FROM users AS A
    	RIGHT JOIN profile AS B
    	ON A.id = B.userId
    	RIGHT JOIN events AS C
    	ON A.institute = C.institute
    	RIGHT JOIN iso AS D
    	ON A.country = D.country
    	RIGHT JOIN location AS E
    	ON A.id = E.userId
    	WHERE A.verifiedAt IS NOT NULL AND (B.dataprovider <>'' OR B.datauser <>'') AND A.institute != 'N.A.' GROUP BY A.institute ORDER BY A.id ASC;
