# Supplementary material for: The EuropaBON Stakeholder Dashboard: A dynamic web application to map Europe’s biodiversity community
Source: PLoS One. 2025 Aug 13;20(8):e0329390. doi: 10.1371/journal.pone.0329390 (PMC12349692; doi:10.1371/journal.pone.0329390)
Supplement: S5 File — (JS) [file pone.0329390.s005.js]

{
	name: “fcose” // The layout algorithm to be used
	fit: true // Fitting the viewport
	idealEdgeLength: 1  // The ideal length of edges
	padding: 0 // The padding around the graph
	nestingFactor: 1 // The depth of nesting of nested graphs
	nodeSeparation: 200 // The minimum separation between nodes
	edgeElasticity: 1 // The elasticity of edges
}
